# Supplementary material for: Heterogeneity of Tertiary Lymphoid Structures and Plasma Cells in PDAC with and Without Lymph Node Metastasis
Source: Cancers (Basel). 2025 Sep 9;17(18):2949. doi: 10.3390/cancers17182949 (PMC12468369; doi:10.3390/cancers17182949)
Supplement: Supplementary file 1 [file cancers-17-02949-s001.zip]

Archive with 4 entries (4 files):
- Table S3.TDLNs information of databases.xlsx
- cancers-3796281 supplement figure. xml.pdf
- Table S1.Clinical information of DMU cohort.xlsx
- Table S2.Details of antibodies used in this study.xlsx
