# Supplementary material for: Heterogeneity of Tertiary Lymphoid Structures and Plasma Cells in PDAC with and Without Lymph Node Metastasis
Source: Cancers (Basel). 2025 Sep 9;17(18):2949. doi: 10.3390/cancers17182949 (PMC12468369; doi:10.3390/cancers17182949)
Supplement: Supplementary file 1 [file cancers-17-02949-s001.zip › Table S3.TDLNs information of databases.xlsx]

## Sheet: scRNA-seq
Table S2. TDLN information of databases.
data	type	sample	TNM
Bcselec	N0	PUMCH-T3	T2N0M0
		PUMCH-T5	T2N0M0
		PUMCH-T6	T3N0M0
		PUMCH-T9	T2N0M0
		PUMCH-T17	T2N0M0
		PUMCH-T18	T2N0M0
		PUMCH-T19	T2N0M0
		PUMCH-T21	T2N0M0
		PUMCH-T22	T2N0M0
		PUMCH-T24	T1cN0M0
	N1/2	PUMCH-T1	T4N2M0
		PUMCH-T2	T1cN1M0
		PUMCH-T4	T1cN1M0
		PUMCH-T7	T3N1M0
		PUMCH-T8	T1cN2M0
		PUMCH-T10	T2N1M0
		PUMCH-T11	T3N1M0
		PUMCH-T12	T3N2M0
		PUMCH-T13	T2N1M0
		PUMCH-T14	T2N1M0
		PUMCH-T15	T2N1M0
		PUMCH-T16	T2N1M0
		PUMCH-T20	T3N1M0
		PUMCH-T23	T2N1M0
GSE205013	N0	P02	cT4cN0pM1
		P03	cT2cN0cMo
		P04	CT2N0M0
		P06	cT4N0M0
		P11	T2N0 Adeno
		P12	cT4N0M1
		P14	cT2cN0cMo
		P15	cT4cN0pM1
		P18	cT4cN0pM1
		P19	pT2N0M0
		P20	cT4cN0pM1
		P22	cT4N0M0
		P23	cT2cN0cMo
	N1/2	P05	cT3cN2cM0
		P07	cT2cN1cM0
		P08	cT2, cN1, cM0
		P10	cT2, cN1, cM0
		P13	cT4N1M0
		P21	cT4cN1cM1
		P24	cT2cN1pM1
		P26	pT4cN1pM1
GSE202051	N0	PDAC_U_3	T3N0M0/gX
		PDAC_U_10	T3N0M0/g2-3
		PDAC_U_14	T3N0M0/g2
		PDAC_U_15	T2N0M0/g2
		PDAC_U_19†	T2N0M0/g2-3
		PDAC_U_21†	T2N0M0/g2-3
		PDAC_T_1	ypT2N0M0/gX
		PDAC_T_2	ypT3N0M0/g2
		PDAC_T_4	ypT3N0M0/g2
		PDAC_T_5	ypT2N0M0/gX
		PDAC_T_7	ypT1cN0M0/g2
		PDAC_T_8	ypT2N0M0/gX
		PDAC_T_9	ypT3N0M0/gX
		PDAC_T_10	ypT1aN0M0/gX
		PDAC_T_12	ypT2N0M0/g2
		PDAC_T_13	ypT3N0M0/g2
		PDAC_T_14	ypT3N0M0/g2
		PDAC_T_15	ypT1aN0M0/g2
		PDAC_T_16	ypT3N0M0/gX
		PDAC_T_17	ypT3N0M0/g2
		PDAC_T_18	ypT3N0M0/g2
		PDAC_T_21	ypT2N0M0/g2
		PDAC_T_22	ypT2N0M0/g2
		PDAC_T_23	ypT1cN0M0/g3
		PDAC_T_26†	ypT2N0M0/g2
	N1/2	PDAC_U_1	T3N1M0/g2-3
		PDAC_U_2	T3N2M0/g2
		PDAC_U_4	T3N1M0/g3
		PDAC_U_5	T3N1M0/g3
		PDAC_U_6	T2N2M0/g2
		PDAC_U_7	T3N2M0/g2
		PDAC_U_8	T2N1M0/g2
		PDAC_U_9	T2N1M0/g2
		PDAC_U_11	T2N1M0/g2
		PDAC_U_12	T2N1M0/g2
		PDAC_U_13	T2N0M0/g2-3
		PDAC_U_16	T2N1M0/g2-3
		PDAC_U_17	T2N1M0/g2
		PDAC_U_18	T3N2M0/g3
		PDAC_U_20†	T2N2M0/g2
		PDAC_T_3	ypT1cN1M0/g2
		PDAC_T_6	ypT2N2M0/g3
		PDAC_T_11	ypT2N1M0/g3
		PDAC_T_19	ypT3N1M0/gX
		PDAC_T_20	ypT1aN1M0/gX
		PDAC_T_24	ypT3N1M0/gX
		PDAC_T_25	ypT2N1M0/g3
		PDAC_T_27†	ypT2N2M0/gX

## Sheet: TCGA-PAAD
ID	TDLN
TCGA-2J-AAB4	N1
TCGA-2J-AAB6	N0
TCGA-2J-AAB8	N1
TCGA-2J-AAB9	N1
TCGA-2J-AABA	N1
TCGA-2J-AABE	N0
TCGA-2J-AABF	N1
TCGA-2J-AABH	N0
TCGA-2J-AABI	N0
TCGA-2J-AABK	N1
TCGA-2J-AABO	N1
TCGA-2J-AABR	N0
TCGA-2J-AABT	N1
TCGA-2J-AABU	N1
TCGA-2J-AABV	N1
TCGA-2L-AAQA	N1
TCGA-2L-AAQE	N1
TCGA-2L-AAQI	N1
TCGA-2L-AAQJ	N0
TCGA-2L-AAQL	N1
TCGA-3A-A9I5	N0
TCGA-3A-A9I7	N1
TCGA-3A-A9I9	N0
TCGA-3A-A9IB	N1
TCGA-3A-A9IC	N1
TCGA-3A-A9IH	N0
TCGA-3A-A9IU	N1
TCGA-3A-A9IX	N0
TCGA-3A-A9IZ	N1
TCGA-3A-A9J0	N1
TCGA-3E-AAAY	N1
TCGA-3E-AAAZ	N0
TCGA-F2-6879	N1
TCGA-F2-6880	N1
TCGA-F2-7273	N1
TCGA-F2-7276	N1
TCGA-F2-A44G	N1
TCGA-F2-A44H	N0
TCGA-F2-A7TX	N1
TCGA-F2-A8YN	N0
TCGA-FB-A4P5	N1
TCGA-FB-A4P6	N1
TCGA-FB-A545	N1
TCGA-FB-A5VM	N0
TCGA-FB-A78T	N1
TCGA-FB-AAPQ	N1
TCGA-FB-AAPS	N1
TCGA-FB-AAPU	N0
TCGA-FB-AAPY	N1
TCGA-FB-AAPZ	N1
TCGA-FB-AAQ0	N0
TCGA-FB-AAQ1	N1
TCGA-FB-AAQ2	N1
TCGA-FB-AAQ3	N1
TCGA-FB-AAQ6	N0
TCGA-H6-8124	N1
TCGA-H6-A45N	N1
TCGA-H8-A6C1	N0
TCGA-HV-A5A4	N0
TCGA-HV-A5A5	N1
TCGA-HV-A5A6	N1
TCGA-HV-A7OL	N0
TCGA-HV-A7OP	N1
TCGA-HV-AA8V	N1
TCGA-HV-AA8X	N1
TCGA-HZ-7289	N1
TCGA-HZ-7918	N1
TCGA-HZ-7919	N1
TCGA-HZ-7920	N0
TCGA-HZ-7922	N1
TCGA-HZ-7923	N0
TCGA-HZ-7924	N0
TCGA-HZ-7925	N1
TCGA-HZ-7926	N1
TCGA-HZ-8001	N0
TCGA-HZ-8002	N1
TCGA-HZ-8003	N1
TCGA-HZ-8005	N1
TCGA-HZ-8315	N0
TCGA-HZ-8317	N1
TCGA-HZ-8519	N0
TCGA-HZ-8636	N0
TCGA-HZ-8637	N1
TCGA-HZ-8638	N0
TCGA-HZ-A49G	N1
TCGA-HZ-A49H	N1
TCGA-HZ-A49I	N1
TCGA-HZ-A4BH	N1
TCGA-HZ-A4BK	N1
TCGA-HZ-A77O	N1
TCGA-HZ-A77P	N1
TCGA-HZ-A77Q	N1
TCGA-HZ-A8P0	N1
TCGA-HZ-A8P1	N1
TCGA-HZ-A9TJ	N0
TCGA-IB-7644	N0
TCGA-IB-7645	N1
TCGA-IB-7646	N1
TCGA-IB-7647	N1
TCGA-IB-7649	N1
TCGA-IB-7651	N1
TCGA-IB-7652	N1
TCGA-IB-7654	N1
TCGA-IB-7885	N1
TCGA-IB-7886	N1
TCGA-IB-7887	N1
TCGA-IB-7888	N0
TCGA-IB-7889	N1
TCGA-IB-7890	N0
TCGA-IB-7891	N1
TCGA-IB-7893	N0
TCGA-IB-7897	N1
TCGA-IB-8126	N1
TCGA-IB-8127	N1
TCGA-IB-A5SO	N1
TCGA-IB-A5SP	N0
TCGA-IB-A5SQ	N0
TCGA-IB-A5SS	N1
TCGA-IB-A5ST	N1
TCGA-IB-A6UF	N1
TCGA-IB-A6UG	N1
TCGA-IB-A7LX	N1
TCGA-IB-A7M4	N1
TCGA-IB-AAUM	N1
TCGA-IB-AAUN	N0
TCGA-IB-AAUO	N1
TCGA-IB-AAUP	N1
TCGA-IB-AAUQ	N1
TCGA-IB-AAUR	N1
TCGA-IB-AAUS	N1
TCGA-IB-AAUT	N1
TCGA-IB-AAUU	N1
TCGA-IB-AAUV	N1
TCGA-IB-AAUW	N1
TCGA-L1-A7W4	N1
TCGA-LB-A7SX	N1
TCGA-LB-A8F3	N0
TCGA-LB-A9Q5	N1
TCGA-M8-A5N4	N0
TCGA-OE-A75W	N0
TCGA-PZ-A5RE	N1
TCGA-Q3-A5QY	N1
TCGA-Q3-AA2A	N1
TCGA-RB-A7B8	N1
TCGA-RB-AA9M	N1
TCGA-RL-AAAS	N0
TCGA-S4-A8RM	N1
TCGA-S4-A8RO	N1
TCGA-S4-A8RP	N1
TCGA-US-A774	N1
TCGA-US-A776	N0
TCGA-US-A779	N1
TCGA-US-A77E	N1
TCGA-US-A77G	N1
TCGA-US-A77J	N1
TCGA-XD-AAUG	N1
TCGA-XD-AAUH	N1
TCGA-XD-AAUI	N1
TCGA-XD-AAUL	N0
TCGA-XN-A8T3	N0
TCGA-XN-A8T5	N0
TCGA-YB-A89D	N1
TCGA-YH-A8SY	N1
TCGA-YY-A8LH	N1
TCGA-Z5-AAPL	N0
