# Supplementary material for: Heterogeneity of Tertiary Lymphoid Structures and Plasma Cells in PDAC with and Without Lymph Node Metastasis
Source: Cancers (Basel). 2025 Sep 9;17(18):2949. doi: 10.3390/cancers17182949 (PMC12468369; doi:10.3390/cancers17182949)
Supplement: Supplementary file 1 [file cancers-17-02949-s001.zip › Table S1.Clinical information of DMU cohort.xlsx]

## Sheet: Sheet1
Table S1. Clinical Information of DMU cohort.
	ID	Status	Time	Gender	Age	T	N	M	AJCC stage	TLS maturaion status	Cholangiectasis	TBIL	CA19-9	PTCD	Operation
LN_meta (n=26)	P1	0	5	male	67	2	2	0	III	GC-	0	112.8	48.35	PTCD	pancreatoduodenectomy
	P2	0	5	male	51	2	1	0	IIB	GC-	1			PTCD	pancreatoduodenectomy
	P3	0	5	male	56	2	1	0	IIB	GC-	0	13.7	103.8		pancreatoduodenectomy
	P4	0	6	male	50	1	1	0	IIB	GC+	1	163.1	36.12		pancreatoduodenectomy
	P5	0	7	female	66	3	2	0	III	GC-	0	11.8	68.26		pancreatoduodenectomy
	P6	1	8	male	66	3	1	0	IIB	GC+	1	216.8	<0.6	PTCD	Distal pancreatectomy
	P7	0	11	male	70	3	1	0	IIB	GC+	1	80	526.7	PTCD	pancreatoduodenectomy
	P8	0	11	female	61	2	1	0	IIB	GC+	0	58.1	372.3	PTCD	pancreatoduodenectomy
	P9	1	6	male	54	3	1	0	IIB	GC-	0	201.3	1082	PTCD+ERCP	pancreatoduodenectomy
	P10	1	15	female	72	2	1	0	IIB	GC-	0	33.18	52.01		pancreatoduodenectomy
	P11	0	19	female	76	1	1	0	IIB	GC+	1	-	73.13	PTCD	pancreatoduodenectomy
	P12	1	13	male	63	2	1	0	IIB	GC+	1	158.4	115.8	PTCD	pancreatoduodenectomy
	P13	1	3	male	76	3	2	0	III	GC-	0	18	524.3		pancreatoduodenectomy
	P14	0	22	male	61	2	1	0	IIB	GC+	1	198.9	443		pancreatoduodenectomy
	P15	1	14	male	62	2	1	0	IIB	GC-	0	155.5	3.12	PTCD	pancreatoduodenectomy
	P16	1	12	male	64	2	1	0	IIB	GC-	0	295.7	2185		pancreatoduodenectomy
	P17	1	8	male	61	2	1	0	IIB	GC-	0	143.7	459.6		pancreatoduodenectomy
	P18	1	12	male	74	2	1	0	IIB	GC+	1	20.4	55.2		pancreatoduodenectomy
	P19	1	6	male	77	2	1	0	IIB	GC-	1	64.4	<0.600		pancreatoduodenectomy
	P20	1	9	female	56	2	1	0	IIB	GC-	1	193.4	482		pancreatoduodenectomy
	P21	1	12	male	56	2	1	0	IIB	GC+	0	6.4	97.66		Distal pancreatectomy
	P22	1	16	female	67	3	1	1	IV	GC-	0	7.7	316		pancreatoduodenectomy
	P23	1	9	female	78	2	1	0	IIB	GC-	0	13.7	4.2		pancreatoduodenectomy
	P24	0	14	male	70	3	1	0	IIB	GC-	1	348.7	2646	PTCD	pancreatoduodenectomy
	P25	0	6	female	73	2	1	1	IIB	GC-	0	308.8	2104	PTCD	pancreatoduodenectomy
	P26	0	7	male	70	2	1	0	IIB	GC-	0				pancreatoduodenectomy
LN_no_meta (n=43)	P27	0	5	male	53	3	0	0	IIA	GC+	1	186.4	239.71	PTCD	pancreatoduodenectomy
	P28	0	5	female	52	2	0	0	IB	GC-	1	71.6	578.45		pancreatoduodenectomy
	P29	0	5	female	48	2	0	0	IB	GC+	0	32.1	11.44		pancreatoduodenectomy
	P30	0	7	female	72	2	0	0	IB	GC+	0	8.7	73.11		Distal pancreatectomy
	P31	0	8	male	66	2	0	0	IB	GC-	0	16.9	224.7		Distal pancreatectomy
	P32	0	9	male	65	2	0	0	IB	GC-	1	170	31.44	PTCD	pancreatoduodenectomy
	P33	0	9	male	71	3	0	1	IV	GC-	0	17.1	27.96		pancreatoduodenectomy
	P34	1	5	male	58	3	0	1	IV	GC-	0	5.9	<0.6		Distal pancreatectomy
	P35	0	10	male	71	3	0	0	IIA	GC-	0	18.2	550.1		pancreatoduodenectomy
	P36	0	11	female	52	2	0	0	IB	GC-	1	103.3	104.7		pancreatoduodenectomy
	P37	0	12	male	54	2	0	0	IB	GC-	0	43.4	2676		pancreatoduodenectomy
	P38	1	5	male	64	2	0	0	IB	GC+	0	21.4	146.6		Distal pancreatectomy
	P39	0	13	male	65	1	0	0	IA	GC-	0	14.2	1170		Distal pancreatectomy
	P40	0	14	female	66	3	0	0	IIA	GC-	0	23.5	1.86		Distal pancreatectomy
	P41	0	14	male	51	3	0	0	IIA	GC-	0	13.9	2.12		Distal pancreatectomy
	P42	0	14	female	62	2	0	0	IB	GC-	0	10.7	13.15		Distal pancreatectomy
	P43	0	15	female	64	2	0	0	IB	GC+	0	15.5	29.14		Distal pancreatectomy
	P44	0	15	female	63	3	0	0	IIA	GC-	0	14.3	273.2		Distal pancreatectomy
	P45	0	17	male	58	2	0	0	IB	GC+	0	12.9	5.44		pancreatoduodenectomy
	P46	1	17	male	64	2	0	0	IB	GC-	1	93.3	1122		pancreatoduodenectomy
	P47	1	19	male	48	2	0	0	IB	GC-	0	267.8	<0.600	ERCP	pancreatoduodenectomy
	P48	0	21	male	74	3	0	0	IIA	GC+	1	297.5	582.7		pancreatoduodenectomy
	P49	0	21	female	67	2	0	0	IB	GC+	1	187.7	2900		pancreatoduodenectomy
	P50	1	9	male	66	3	0	0	IIA	GC+	0	16.5	1289		Distal pancreatectomy
	P51	0	24	female	49	2	0	0	IB	GC+	0	11.5	30.14		Distal pancreatectomy
	P52	0	25	male	55	3	0	0	IIA	GC+	0	11.3	333.8		Distal pancreatectomy
	P53	1	14	male	68	2	0	0	IB	GC+	1	13.8	<0.600		pancreatoduodenectomy
	P54	0	27	female	68	3	0	0	IIA	GC-	0	16.7	47.93		Distal pancreatectomy
	P55	0	27	female	51	3	0	0	IIA	GC+	0	9.2	595.4		Distal pancreatectomy
	P56	1	16	male	66	2	0	0	IB	GC-	0	57.1	51.62		pancreatoduodenectomy
	P57	0	28	female	43	2	0	0	IB	GC+	1	63.5	20.55		pancreatoduodenectomy
	P58	1	26	female	67	3	0	0	IIA	GC+	1	11.9	425.3		Distal pancreatectomy
	P59	0	29	male	63	2	0	0	IB	GC+	1	219.9	1287		pancreatoduodenectomy
	P60	1	29	female	64	2	0	0	IB	GC-	0	20.2	222.3		Distal pancreatectomy
	P61	1	8	male	65	2	0	0	IB	GC-	0	11.9	430.3		pancreatoduodenectomy
	P62	1	10	male	73	2	0	0	III	GC+	0	10.5	375.1		Distal pancreatectomy
	P63	0	15	female	70	2	0	0	IB	GC-	0	20.1	515		Distal pancreatectomy
	P64	0	7	female	61	3	0	0	IIA	GC-	1	205.8	939.6		pancreatoduodenectomy
	P65	0	13	female	57	2	0	0	IB	GC-	1	193	173.4		pancreatoduodenectomy
	P66	0	21	female	64	2	0	0	IB	GC+	0	19	36.57		Distal pancreatectomy
	P67	0	22	female	70	1	0	0	IIB	GC-	1	15.8	5.35		Distal pancreatectomy
	P68	1	10	female	69	2	0	0	IIB	GC+	0	22.7	76.03		pancreatoduodenectomy
	P69	0	5	female	62	1	0	0	IB	GC+	1	24	22.61		Distal pancreatectomy
