# Supplementary material for: Heterogeneity of Tertiary Lymphoid Structures and Plasma Cells in PDAC with and Without Lymph Node Metastasis
Source: Cancers (Basel). 2025 Sep 9;17(18):2949. doi: 10.3390/cancers17182949 (PMC12468369; doi:10.3390/cancers17182949)
Supplement: Supplementary file 1 [file cancers-17-02949-s001.zip › Table S2.Details of antibodies used in this study.xlsx]

## Sheet: Sheet1
Table S1. Details of antibodies used in this study.
Pannle 1
	1	2	3	4
Marker	CD138	CD27	Ki67	CD20
Antibody (Ab)	ab128936	ab131254	ab15580	ab64088
Fluorescence	650	690	520	570
Antigen retrieval	9	9	6	9
Primary Ab concentration	1:2000	1:1500	1:200	1:200
Incubation conditions	37℃_30min	RT_30min	4℃_overnight	37℃_60min
Pannle 2
	1	2	3	4
Marker	CD138	CD27	IgG	CK19
Antibody (Ab)	ab128936	ab131254	ab109489	ab76539
Fluorescence	520	570	650	690
Antigen retrieval	9	9	6	9
Primary Ab concentration	1:2000	1:1500	1:500	1:500
Incubation conditions	37℃_30min	RT_30min	RT_60min	RT_60min
Primary Antibody	Product code (Abcam, Cambridge, UK)
CD138	ab128936
CD27	ab131254
Ki67	ab15580
CD20	ab64088
IgG	ab109489
CK19	ab76539
Other Reagent	Product code (Panovue, Beijing, China)
Acidic antigen retrieval solution	10331020500
Alkaline antigen retrieval solution	10330020500
antifade mounting medium	10022001010
